# Supplementary material for: Day-by-Day Distribution of SARS-CoV-2 RT-PCR Cycle Threshold Values in Outpatient Care: Associations with Symptom Onset and Fever Severity
Source: Diagnostics (Basel). 2026 Apr 8;16(8):1118. doi: 10.3390/diagnostics16081118 (PMC13114891; doi:10.3390/diagnostics16081118)
Supplement: Supplementary file 1 [file diagnostics-16-01118-s001.zip]

Archive with 1 entries (1 files):
- diagnostics-4213173-supplementary.pdf
